# Supplementary material for: Risk factors for neuropsychiatric symptoms in patients with Parkinson’s disease during COVID-19 pandemic in Japan
Source: PLoS One. 2021 Jan 22;16(1):e0245864. doi: 10.1371/journal.pone.0245864 (PMC7822544; doi:10.1371/journal.pone.0245864)
Supplement: S1 Data — (XLSX) [file pone.0245864.s005.xlsx]

## Sheet: PD patients
NAME	age	sex	PHQ9 score	GAD7 score	ISI score	worsening_insomnia	worsening_anxiety	worsening_motor_performance	Disease duration_years	HY stage	MDS-UPDRS part2 score	L-DOPA dose	Dopamin agonist	pain_killer
CASE1	73	F	2	4	8	0	1	1	7	3	13	450	1	0
CASE2	69	F	13	8	12	0	1	1	6	3	NA	1000	1	1
CASE3	57	F	18	15	22	0	0	1	11	2	23	450	1	1
CASE4	41	M	8	1	16	0	0	0	3	2	17	700	0	0
CASE5	75	M	NA	2	5	0	0	0	7	3	NA	700	1	0
CASE6	79	M	2	3	9	0	0	0	3	3	6	200	0	0
CASE7	84	M	0	0	1	0	0	0	4	4	11	400	0	0
CASE8	43	F	6	8	3	0	0	0	2	2	19	450	1	0
CASE9	79	M	5	10	14	0	1	1	2	0	20	50	0	1
CASE10	72	M	15	8	18	0	0	0	6	3	7	500	1	0
CASE11	71	F	21	19	18	1	1	1	7	3	27	300	0	1
CASE12	56	M	13	8	17	0	0	0	12	2	24	700	1	0
CASE13	73	M	10	12	13	0	0	0	4	3	10	400	1	1
CASE14	81	F	1	1	0	0	1	0	4	3	17	700	1	1
CASE15	70	M	2	0	5	0	0	0	3	2	10	100	0	0
CASE16	59	F	15	19	27	1	1	1	4	2	NA	300	1	0
CASE17	88	M	8	6	13	0	0	0	3	4	10	450	0	0
CASE18	79	M	1	1	2	0	0	0	3	1	19	600	0	1
CASE19	79	M	1	0	1	0	0	0	4	1	8	0	0	0
CASE20	66	M	10	14	15	1	1	1	14	2	20	900	1	1
CASE21	83	M	5	2	1	0	1	0	6	3	16	350	0	0
CASE22	72	M	1	0	5	0	0	0	6	2	10	400	1	1
CASE23	88	F	23	11	20	0	0	0	6	4	27	600	0	0
CASE24	72	F	2	2	2	0	0	0	3	1	5	200	0	0
CASE25	82	M	6	3	21	0	0	1	14	3	23	150	0	0
CASE26	78	M	0	0	0	0	0	0	2	4	4	400	0	0
CASE27	61	F	18	16	16	1	1	1	3	4	28	450	0	0
CASE28	76	M	7	14	18	0	0	0	2	4	18	150	0	0
CASE29	66	M	8	6	10	0	0	1	2	4	12	0	0	0
CASE30	84	M	13	8	18	0	0	1	2	4	22	200	0	0
CASE31	70	M	24	15	5	0	0	0	12	4	46	550	0	0
CASE32	79	F	0	0	5	0	0	1	4	3	5	200	0	0
CASE33	83	M	4	9	14	0	0	1	8	3	16	400	1	1
CASE34	70	F	2	3	9	0	1	1	8	3	17	300	0	0
CASE35	70	F	0	0	0	0	0	0	1	4	18	200	0	0
CASE36	81	M	13	10	7	0	1	1	8	3	18	450	1	0
CASE37	84	M	13	14	15	1	1	1	3	3	17	250	0	0
CASE38	67	M	7	9	8	0	0	0	0	3	5	150	0	0
CASE39	60	F	10	2	13	0	0	0	10	3	22	>600	1	0

## Sheet: Controls
NAME	age	sex	PHQ9 score	GAD7 score	ISI score	worsening of insomnia	worsening of anxiety	worsening of motor performance
CASE1	74	M	0	0	2	0	0	0
CASE2	26	F	0	0	1	0	0	0
CASE3	40	F	7	0	3	0	0	1
CASE4	69	F	0	2	8	0	0	0
CASE5	79	F	5	7	14	0	1	1
CASE6	74	F	0	0	0	0	0	0
CASE7	76	F	7	11	15	1	1	1
CASE8	73	F	0	1	3	0	1	1
CASE9	66	M	17	18	18	1	1	1
CASE10	86	F	4	4	7	0	1	0
CASE11	72	F	7	11	11	0	1	0
CASE12	70	F	3	6	1	0	0	0
CASE13	80	F	2	5	6	0	0	0
CASE14	76	F	8	8	8	0	1	1
CASE15	60	F	NA	5	5	0	1	NA
CASE16	84	F	10	4	20	0	1	1
CASE17	65	F	7	10	13	0	0	1
CASE18	53	F	5	9	10	0	1	1
CASE19	40	F	1	0	2	0	0	0
CASE20	78	F	0	0	8	0	0	0
CASE21	78	F	2	4	8	1	0	0
CASE22	63	M	0	4	2	0	1	0
CASE23	68	F	2	6	11	0	1	0
CASE24	61	F	0	4	1	0	0	0
CASE25	79	F	7	7	15	0	0	0
CASE26	70	F	7	8	17	0	1	0
CASE27	45	M	1	2	1	0	0	0
CASE28	72	M	2	1	6	0	0	0
CASE29	45	F	0	0	0	0	0	0
CASE30	79	F	1	1	2	0	0	1
CASE31	76	F	7	7	15	0	1	1
CASE32	68	F	5	7	16	0	0	1

## Sheet: Questions
	Questions that ask for subjective mental/physical changes in participants.
1	Has the COVID-19 pandemic made your anxiety worse?
2	Has the COVID-19 pandemic made your insomnia worse?
3	Has the COVID-19 pandemic made your motor performance worse?
